# Supplementary material for: OsMKK6 Regulates Disease Resistance in Rice
Source: Int J Mol Sci. 2023 Aug 11;24(16):12678. doi: 10.3390/ijms241612678 (PMC10454111; doi:10.3390/ijms241612678)
Supplement: Supplementary file 1 [file ijms-24-12678-s001.zip]

Archive with 1 entries (1 files):
- ijms-2523509-SI.pdf
